# Supplementary material for: A phase IIb randomized placebo-controlled trial testing the effect of MAG-EPA long-chain omega-3 fatty acid dietary supplement on prostate cancer proliferation
Source: Commun Med (Lond). 2024 Mar 22;4:56. doi: 10.1038/s43856-024-00456-4 (PMC10960033; doi:10.1038/s43856-024-00456-4)
Supplement: Supplementary file 3 — Supplementary Data [file 43856_2024_456_MOESM3_ESM.xlsx]

## Sheet: Figure 2
	Systemic IL-7 change (RP-baseline)
Placebo	-2.86	-5.98	-0.91	0	-3.48	-8.69	-3.88	1.35	3.74	-1.33	0.38	1.07	-3.02	1.07	-4.91	-3.7	-1.29	0	0	-0.7	0	0	-2.8	0	-0.7	0	0	0	0	-1.83	0	0	0	0	-0.7	-1.83	0	-1.83	1.68	0	-2.92	0	-1.83	0	0	0	0	0	-1.29
MAG-EPA	1.68	-3.17	0	0	-2.74	2.31	-3.88	-3.45	0	1.79	-0.91	1.79	-0.55	11.98	0.47	0	0	0	0	0	0	-0.7	0	0	-6.52	0	0	-0.14	-1.83	-1.29	0	0	0	0	-0.7	-0.7	5.43	0	-1.83	-1.29	0	0.69	1.34	0	0	1.92	3.93	0	0
[truncated: 14 more columns]

## Sheet: Figure 3
	Figure 3A
	%EPA of total fatty acids in red blood cells
Placebo Baseline	0.94	0.8	0.71	0.67	0.77	0.57	0.74	1.01	1	0.67	0.54	0.83	1.1	0.54	0.74	0.81	0.54	0.65	1.21	0.47	0.53	0.61	0.55	0.88	1.06	0.74	0.81	0.69	0.85	1.91	0.54	0.7	0.88	0.87	0.39	0.89	0.96	0.62	0.52	0.55	0.77	0.79	0.74	0.42	0.8	1.11	0.9	0.85	0.95
MAG-EPA Baseline	0.64	0.59	0.71	0.61	1.05	0.64	0.78	0.7	0.53	0.58	0.77	0.6	0.51	1.06	0.64	0.68	0.99	0.68	0.87	0.94	0.62	0.66	0.64	0.58	0.42	0.79	0.54	0.52	0.99	0.87	0.96	0.62	0.5	1.3	0.66	1.37	0.74	1.2	0.55	0.59	1.08	0.71	0.55	0.51	1.33	0.5	0.49	0.6	0.74
Placebo RP	0.81	0.79	0.81	0.66	0.73	0.68	0.9	0.93	2.87	0.62	0.51	0.8	1.08	0.67	0.68	0.68	0.52	0.53	1.33	0.37	0.49	0.68	0.55		1.18	0.81	0.51	0.84	0.8	1.51	0.59	0.71	0.86		0.41	0.74	0.89	0.61	0.48	0.55	0.72	0.74	0.57	0.43	0.73	0.74	0.76	0.78	0.91
MAG-EPA RP	2.51	3.23	3.15	3	3.09	2.37	2.5	3.08	2.74	3.09	2.83	2.86	2.54	2.88	0.84	3.88	3.8	2.72	2.17	4.01	3.1	3.57	2.38	1.87	1.81	3.62	2.41	2.68	3.46	2.69	3.21	1.96	2.54	3.82	2.16	2.55	1.03	3.39	3.66	3.18	2.4		4.08	2.61	2.88	3.05	4.34	1.86	2.42
	omega-6:omega-3 ratio in red blood cells
Placebo Baseline	2.85	3.28	3.95	4.66	4.88	3.91	3.93	3.39	3.12	3.75	4.05	3.45	3.43	4.14	3.18	3.46	5.02	4.01	2.97	4.8	4.13	3.78	4.12	2.89	3.13	3.89	3.84	3.77	3.29	2.34	3.76	4.56	3.16	3.42	5.07	3.73	3.61	4.19	4.44	4.72	2.86	3.29	3.35	5.12	4.4	3.1	3.11	3.45	2.96
MAG-EPA Baseline	4.1	3.6	4.31	3.37	3.05	3.33	3.81	4.51	4.64	4.26	2.84	3.81	4.29	2.63	3.69	3.97	3.65	3.69	2.94	3.2	3.77	3.36	3.62	3.83	4.78	3.5	5.01	4.1	2.24	3.71	3.13	4.5	5.11	2.15	4.87	2.35	3.4	2.67	3.96	3.81	3.39	3.06	4.08	3.71	2.45	4.32	4.64	3.44	3.47
Placebo RP	3.02	3.23	3.75	4.69	4.94	3.78	3.66	3.39	1.86	3.81	4.14	3.48	3.27	4.08	3.32	3.58	4.83	4.13	2.69	4.91	4.28	3.73	3.87		2.98	3.62	4.04	3.5	3.36	2.46	3.73	4.35	3.21		5.31	3.85	3.6	4.26	4.52	4.79	3.23	3.27	3.42	5.02	4.59	3.62	3.33	3.39	3.25
MAG-EPA RP	2.4	1.93	2.26	1.99	1.92	2.27	2.51	2.27	2.49	2.33	2.04	2.17	2.56	1.87	3.46	1.89	1.95	2.45	2.34	1.75	2.13	1.82	2.35	2.92	2.91	1.96	2.97	2.38	1.51	2.23	2.03	2.95	2.99	1.41	3.25	1.94	2.99	1.79	1.67	2.23	2.36		1.77	2.3	2	1.94	1.86	2.65	2.25
	Figure 3B
	%EPA of total fatty acid in prostate tissue
Placebo RP	0.4	0.26	0.58	0.19	0.29	0.28	0.19	1.16	0.08	0.27	0.79	0.91	1.03	1.71	0.23	0.25	0.08	0.23	0.17	0.39	0.18	0	0.23		0.45	0	0	0.46	0.34	0.39	0	0.24	0.24		0	0	0.39	0.29	0	0	0.37	0.26	0.14	0.18	0	0	0	0	0.2
MAG-EPA RP	0.94	1.32	1.53	1.04	0.86	0.92	0.46	0.23	0.49	1.16		1.33	0.33	1.12	0.39	1.76	2.18	1.17	0.65	1.12	1.04	1.39	0.84	0.74	0.66	1.47	0.66	0.87	1.66	0.77	1.09	0.4	1.65	1.43	1	1.79	0.38	1.44	1.37	1.54	0.9		1.27	1.16	1.04	1.1	1.37	0.64	1.08
	mg of EPA / g of prostate tissue
Placebo RP	0.02784	0.02592	0.02923	0.01886	0.00753	0.01093	0.01842	0.08255	0.01209	0.02197	0.02887	0.09271	0.03182	0.0504	0.02472	0.00943	0.04138	0.00894	0.05366	0.01369	0.01106	0	0.00905		0.0276	0	0	0.01813	0.02186	0.01318	0	0.01645	0.01857		0	0	0.02697	0.01772	0	0	0.0139	0.01477	0.00737	0.00845	0	0	0	0	0.01858
MAG-EPA RP	0.08489	0.08461	0.0743	0.07264	0.04755	0.07444	0.04385	0.02237	0.01705	0.04125		0.02684	0.00994	0.04534	0.01215	0.18363	0.07161	0.0372	0.03212	0.02868	0.04912	0.04834	0.05096	0.02966	0.02127	0.06078	0.03437	0.07015	0.0929	0.04604	0.05826	0.02076	0.05331	0.0963	0.03184	0.05035	0.01517	0.07364	0.12843	0.15943	0.06003		0.12623	0.06344	0.06159	0.04116	0.04768	0.04474	0.09023
	ω 6:ω3 ratio in prostate tissue
Placebo RP	5.41	5.67	4.87	5.49	6.65	5.1	3.65	2.92	7.1	5.59	4.63	2.92	3.86	3.75	6.43	5.6	7.29	6.18	5.08	5.01	6.53	4.66	4.48		4.45	4.43	6.22	3.93	4.81	3.89	4.72	5.78	4.66		5.23	4.57	5.33	5.01	5.63	6.32	4.86	4.98	5.02	5.65	3.92	4.53	4.94	4.16	5.36
MAG-EPA RP	4.25	3.4	3.91	3.68	4.01	4.38	5.85	7.95	4.69	4.28		3.1	5.43	3.47	4.99	3.18	2.87	4.01	3.75	2.76	3.11	3.09	3.49	3.46	4.02	2.57	3.71	3	2.65	3.45	2.87	4.44	2.96	2.76	3.44	2.82	4.09	2.53	2.95	2.71	3.5		2.39	3.42	2.64	2.6	2.74	3.66	2.8
	Figure 3C
	%DHA of total FA in RBC
Placebo Baseline	4.66	4.21	3.36	2.45	2.67	3.54	3.49	3.56	4.66	3.72	3.83	4.2	3.34	3.13	5.11	4.48	2.2	3.63	4.55	3.1	4.04	4.03	3.61	4.87	4.01	3.5	4.05	3.29	3.9	5.79	3.67	2.29	5.02	4.03	2.39	3.07	3.51	3.54	3.16	2.99	5.18	3.99	4.52	2.9	2.43	4.02	4.49	4.58	4.3
MAG-EPA Baseline	2.52	4.29	2.71	4.75	4.17	4.61	3.74	2.63	2.73	3.48	5.05	3.65	3.61	5.51	3.66	3.6	3.32	4.43	4.74	3.84	3.95	4.6	4.24	3.59	2.54	4.2	2.74	3.79	6.47	3.25	4.53	2.59	2.22	6.13	2.49	5.06	4.25	4.95	3.54	3.79	3.85	4.99	2.64	4.02	5.09	2.87	3.02	5.39	3.25
Placebo RP	4.51	4.29	3.5	2.32	2.65	3.43	3.67	3.89	4.95	3.79	3.7	4.15	3.55	3.05	5.05	4.39	2.42	3.64	5.23	3.21	3.88	4.21	3.93		4.14	3.93	4.08	3.52	3.99	5.97	3.77	2.53	5.04		2.38	3.11	3.7	3.59	3.34	2.96	4.68	4.13	4.62	2.9	2.46	3.82	4.26	4.61	3.84
MAG-EPA RP	2.76	4.11	2.9	4.67	3.9	4.43	3.41	2.58	2.91	3.26	4.42	3.74	3.54	5.27	3.81	3.43	3.29	4.07	4.45	3.99	4.33	4.15	4.3	3.66	2.91	3.77	2.85	3.77	5.73	3.44	4.5	2.82	2.3	5.81	2.56	4.93	4.46	4.95	3.85	3.68	3.8		2.69	3.92	4.62	3.08	2.94	5.19	3.45
	mg of DHA / g of prostate tissue
Placebo RP	0.20287	0.23789	0.11456	0.16673	0.04813	0.07991	0.30606	0.22958	0.10454	0.18234	0.09476	0.25793	0.08061	0.06119	0.24037	0.10204	0.13629	0.08502	0.29496	0.07961	0.15116	0.14528	0.0979		0.18076	0.06121	0.13444	0.11095	0.18421	0.08656	0.09444	0.13897	0.26208		0.05652	0.11949	0.19553	0.13723	0.12661	0.10432	0.0965	0.16363	0.06793	0.10257	0.07569	0.12123	0.06801	0.13861	0.10206
MAG-EPA RP	0.181	0.17114	0.09655	0.23476	0.13606	0.17035	0.241	0.17485	0.09064	0.09338		0.06443	0.08285	0.12713	0.07174	0.29321	0.08375	0.05959	0.12387	0.03457	0.10304	0.05934	0.16765	0.06721	0.07596	0.06358	0.09923	0.2178	0.22253	0.16439	0.15741	0.08547	0.07024	0.23691	0.06272	0.05947	0.12086	0.13744	0.29039	0.20227	0.17363		0.24099	0.13693	0.17861	0.0673	0.04395	0.19512	0.18265
[truncated: 12 more columns]
